# Supplementary material for: The role of plumage and heat dissipation areas in thermoregulation in doves
Source: J Exp Biol. 2025 Feb 20;228(4):JEB248200. doi: 10.1242/jeb.248200 (PMC12000677; doi:10.1242/jeb.248200)
Supplement: Dataset 1. This data file consists of two sheets and contains all data used in the manuscript. [file jexbio-228-248200-Dataset1.xlsx]

## Sheet: FLIR Data
date of collection	bird ID	treatment	type of measure	hda	area (cms)	mean ( *C)	max (*C)
2024-06-10	BlackBlack	resting	hda	eye	4.016	36.171	38.347
2024-06-10	BlackBlack	resting	hda	wing	0.554	35.25	35.531
2024-06-10	BlackBlack	resting	hda	feet	3.348	37.953	40.85
2024-06-10	BlackBlack	resting	wholebird	wholebird	94.218	32.431	40.85
2024-06-10	BlackBlack	flight	hda	eye	1.783	36.376	38.904
2024-06-10	BlackBlack	flight	hda	wing	0.185	35.398	35.784
2024-06-10	BlackBlack	flight	hda	feet	1.29	36.818	39.482
2024-06-10	BlackBlack	flight	wholebird	wholebird	91.38	30.578	39.482
2024-06-10	BlackBlack	heatlamp	hda	eye	3.348	36.19	38.272
2024-06-10	BlackBlack	heatlamp	hda	wing	11.996	35.689	38.508
2024-06-10	BlackBlack	heatlamp	hda	feet	4.033	37.864	41.665
2024-06-10	BlackBlack	heatlamp	wholebird	wholebird	91.126	33.12	41.665
2024-06-11	BlackBlack	fan	hda	eye	0	33.699	34.957
2024-06-11	BlackBlack	fan	hda	wing	0	33.643	34.607
2024-06-11	BlackBlack	fan	hda	feet	0.037	34.184	36.055
2024-06-11	BlackBlack	fan	wholebird	wholebird	76.007	30.584	36.055
2024-06-11	Orange	resting	hda	eye	3.785	36.12	39.099
2024-06-11	Orange	resting	hda	feet	2.534	37.726	40.154
2024-06-11	Orange	resting	hda	wing	0	33.7	34.65
2024-06-11	Orange	resting	wholebird	wholebird	98.871	32.087	40.154
2024-06-11	Orange	flight	hda	eye	2.39	36.304	38.669
2024-06-11	Orange	flight	hda	feet	1.919	37.485	39.647
2024-06-11	Orange	flight	hda	wing	0	33.557	34.648
2024-06-11	Orange	flight	wholebird	wholebird	82.388	31.01	39.647
2024-06-11	Orange	heatlamp	hda	eye	4.382	35.933	38.139
2024-06-11	Orange	heatlamp	hda	wing	5.538	35.779	37.537
2024-06-11	Orange	heatlamp	hda	feet	2.385	36.634	39.019
2024-06-11	Orange	heatlamp	wholebird	wholebird	92.609	33.038	39.019
2024-06-11	Orange	fan	hda	eye	0.007	33.985	35.265
2024-06-11	Orange	fan	hda	feet	1.928	35.848	37.757
2024-06-11	Orange	fan	hda	wing	0	31.45	32.9
2024-06-11	Orange	fan	wholebird	wholebird	84.864	30.563	37.757
2024-06-11	Yellow	resting	hda	eye	1.546	36.051	38.657
2024-06-11	Yellow	resting	hda	wing	0.817	35.279	36.031
2024-06-11	Yellow	resting	hda	feet	6.501	37.105	41.098
2024-06-11	Yellow	resting	wholebird	wholebird	82.64	32.504	41.098
2024-06-11	Yellow	flight	hda	eye	1.973	36.281	39.727
2024-06-11	Yellow	flight	hda	wing	1.183	35.397	36.652
2024-06-11	Yellow	flight	hda	feet	3.853	37.59	41.548
2024-06-11	Yellow	flight	wholebird	wholebird	82.991	31.256	41.548
2024-06-11	Yellow	fan	hda	eye	0.027	33.933	35.755
2024-06-11	Yellow	fan	hda	feet	0	33.814	34.88
2024-06-11	Yellow	fan	hda	wing	0	30.512	32.56
2024-06-11	Yellow	fan	wholebird	wholebird	87.714	29.814	35.755
2024-06-11	Yellow	heatlamp	hda	eye	5.449	36.27	39.61
2024-06-11	Yellow	heatlamp	hda	feet	7.727	38.35	42.253
2024-06-11	Yellow	heatlamp	hda	wing	10.71	35.57	36.82
2024-06-11	Yellow	heatlamp	wholebird	wholebird	88.28	33.82	42.25
2024-06-12	Red	flight	hda	eye	5.065	36.302	38.967
2024-06-12	Red	flight	hda	wing	2.356	35.659	36.839
2024-06-12	Red	flight	hda	feet	3.473	37.313	41.856
2024-06-12	Red	flight	wholebird	wholebird	96.308	31.681	41.856
2024-06-12	Red	resting	hda	eye	2.975	35.97	37.491
2024-06-12	Red	resting	hda	feet	0.729	36.159	37.943
2024-06-12	Red	resting	hda	wing	0.005	35.05	35.08
2024-06-12	Red	resting	wholebird	wholebird	91.948	31.883	37.943
2024-06-12	Red	heatlamp	hda	eye	7.991	36.353	39.459
2024-06-12	Red	heatlamp	hda	wing	11.647	35.755	37.595
2024-06-12	Red	heatlamp	hda	feet	9.986	37.016	39.864
2024-06-12	Red	heatlamp	wholebird	wholebird	92.5	33.963	39.86
2024-06-12	Red	fan	hda	eye	0	31.891	33.921
2024-06-12	Red	fan	hda	wing	0	31.417	33.008
2024-06-12	Red	fan	hda	feet	0	31.727	33.141
2024-06-12	Red	fan	wholebird	wholebird	83.059	29.607	33.921
2024-06-13	WhiteWhite	resting	hda	eye	3.875	35.901	38.611
2024-06-13	WhiteWhite	resting	hda	wing	6.25	35.746	37.618
2024-06-13	WhiteWhite	resting	hda	feet	2.839	38.765	42.063
2024-06-13	WhiteWhite	resting	wholebird	wholebird	89.697	32.45	42.063
2024-06-13	WhiteWhite	flight	hda	eye	1.9	36.219	38.818
2024-06-13	WhiteWhite	flight	hda	wing	0.363	35.376	36.448
2024-06-13	WhiteWhite	flight	hda	feet	4.246	38.884	42.687
2024-06-13	WhiteWhite	flight	wholebird	wholebird	101.088	30.591	42.687
2024-06-13	WhiteWhite	fan	hda	eye	0	32.939	34.589
2024-06-13	WhiteWhite	fan	hda	wing	0	28.49	30.41
2024-06-13	WhiteWhite	fan	hda	feet	0.201	35.814	37.41
2024-06-13	WhiteWhite	fan	wholebird	wholebird	80.984	26.843	37.41
2024-06-13	WhiteWhite	heatlamp	hda	eye	3.675	36.189	38.72
2024-06-13	WhiteWhite	heatlamp	hda	wing	9.447	35.779	37.317
2024-06-13	WhiteWhite	heatlamp	hda	feet	7.43	38.525	41.8
2024-06-13	WhiteWhite	heatlamp	wholebird	wholebird	70.395	33.759	41.8
2024-06-13	RedBlack	resting	hda	eye	2.834	36.372	38.921
2024-06-13	RedBlack	resting	hda	wing	0	33.607	34.45
2024-06-13	RedBlack	resting	hda	feet	4.326	39.076	42.085
2024-06-13	RedBlack	resting	wholebird	wholebird	91.797	31.547	42.085
2024-06-13	RedBlack	flight	hda	eye	4.004	36.225	38.921
2024-06-13	RedBlack	flight	hda	wing	0.368	35.249	35.619
2024-06-13	RedBlack	flight	hda	feet	5.206	38.42	41.817
2024-06-13	RedBlack	flight	wholebird	wholebird	83.369	31.597	41.817
2024-06-13	RedBlack	fan	hda	eye	0	31.692	33.381
2024-06-13	RedBlack	fan	hda	wing	0	30.411	31.75
2024-06-13	RedBlack	fan	hda	feet	0.375	33.025	36.084
2024-06-13	RedBlack	fan	wholebird	wholebird	81.854	28.847	36.084
2024-06-13	RedBlack	heatlamp	hda	eye	6.504	36.508	39.75
2024-06-13	RedBlack	heatlamp	hda	wing	14.156	35.765	37.392
2024-06-13	RedBlack	heatlamp	hda	feet	9.037	39.546	42.609
2024-06-13	RedBlack	heatlamp	wholebird	wholebird	99.471	34.096	42.609
2024-05-21	blue	resting	hda	eye	0.899	36.787	38.793
2024-05-21	blue	resting	hda	feet	4.573	39.054	41.552
2024-05-21	blue	resting	hda	wing	0	33.677	34.146
2024-05-21	blue	resting	wholebird	wholebird	95.763	30.216	41.552
2024-05-21	blue	flight	hda	eye	1.542	36.336	40.477
2024-05-21	blue	flight	hda	feet	3.664	38.878	42.053
2024-05-21	blue	flight	hda	wing	0.012	35.181	35.385
2024-05-21	blue	flight	wholebird	wholebird	70.316	30.758	42.053
2024-05-23	blue	heatlamp	hda	eye	3.614	36.739	40.658
2024-05-23	blue	heatlamp	hda	feet	4.095	38.622	42.746
2024-05-23	blue	heatlamp	hda	wing	1.268	35.225	35.68
2024-05-23	blue	heatlamp	wholebird	wholebird	72.796	32.177	42.746
2024-05-22	blue	fan	hda	eye	3.825	36.505	40.453
2024-05-22	blue	fan	hda	feet	5.356	39.344	42.999
2024-05-22	blue	fan	hda	wing	0	34.103	35.352
2024-05-22	blue	fan	wholebird	wholebird	77.4	32.4	42.9
2024-05-22	bluewhite	resting	hda	eye	2.382	36.445	39.124
2024-05-22	bluewhite	resting	hda	feet	2.086	38.084	41.165
2024-05-22	bluewhite	resting	hda	wing	0.08	34.163	35.907
2024-05-22	bluewhite	resting	wholebird	wholebird	99.214	30.462	41.165
2024-05-22	bluewhite	flight	hda	eye	3.638	36.538	40.462
2024-05-22	bluewhite	flight	hda	feet	3.331	39.056	42.24
2024-05-22	bluewhite	flight	hda	wing	0.974	35.534	37.021
2024-05-22	bluewhite	flight	wholebird	wholebird	85.044	31.719	42.24
2024-05-22	bluewhite	fan	hda	eye	2.068	36.016	38.727
2024-05-22	bluewhite	fan	hda	feet	2.38	38.479	41.912
2024-05-22	bluewhite	fan	hda	wing	0.108	34.198	36.214
2024-05-22	bluewhite	fan	wholebird	wholebird	92.916	30.811	41.912
2024-05-23	BlueWhite	heatlamp	hda	eye	2.386	36.523	39.21
2024-05-23	BlueWhite	heatlamp	hda	wing	0.179	35.475	36.269
2024-05-23	BlueWhite	heatlamp	hda	feet	1.735	36.659	38.675
2024-05-23	BlueWhite	heatlamp	wholebird	wholebird	94.358	30.418	39.21
2024-05-24	blueblue	resting	hda	eye	0.885	35.58	37.346
2024-05-24	blueblue	resting	hda	feet	2.65	38.252	41.295
2024-05-24	blueblue	resting	hda	wing	0	33.849	34.628
2024-05-24	blueblue	resting	wholebird	wholebird	94.895	30.433	41.295
2024-05-24	blueblue	flight	hda	eye	1.833	36.355	38.526
2024-05-24	blueblue	flight	hda	feet	3.102	38.45	41.973
2024-05-24	blueblue	flight	hda	wing	0.088	33.99	35.797
2024-05-24	blueblue	flight	wholebird	wholebird	88.697	31.042	41.973
2024-05-23	blueblue	heatlamp	hda	eye	3.817	35.779	38.029
2024-05-23	blueblue	heatlamp	hda	feet	2.527	38.062	41.405
2024-05-23	blueblue	heatlamp	hda	wing	1.375	35.391	36.258
2024-05-23	blueblue	heatlamp	wholebird	wholebird	99.348	32.653	41.405
2024-05-24	blueblue	fan	hda	eye	0.4	35.917	37.977
2024-05-24	blueblue	fan	hda	feet	2.904	38.123	41.385
2024-05-24	blueblue	fan	hda	wing	0	33.852	34.754
2024-05-24	blueblue	fan	wholebird	wholebird	90.055	30.785	41.385

## Sheet: PIT Data
date of collection	bird ID	treatment	PIT location	temperature ©
2024-06-10	BlackBlack	resting	internal	42.8
2024-06-10	BlackBlack	resting	external	43
2024-06-10	BlackBlack	flight	internal	43
2024-06-10	BlackBlack	flight	external	43.2
2024-06-10	BlackBlack	heatlamp	internal	42.3
2024-06-10	BlackBlack	heatlamp	external	42.9
2024-06-11	BlackBlack	fan	internal	42.5
2024-06-11	BlackBlack	fan	external	40.3
2024-06-11	Orange	resting	internal	41.8
2024-06-11	Orange	resting	external	39.2
2024-06-11	Orange	flight	internal	42.6
2024-06-11	Orange	flight	external	40.2
2024-06-11	Orange	heatlamp	internal	42.1
2024-06-11	Orange	heatlamp	external	40.2
2024-06-11	Orange	fan	internal	41.8
2024-06-11	Orange	fan	external	39
2024-06-11	Yellow	resting	internal	41.8
2024-06-11	Yellow	resting	external	40.1
2024-06-11	Yellow	flight	internal	42.9
2024-06-11	Yellow	flight	external	42.2
2024-06-11	Yellow	fan	internal	41.4
2024-06-11	Yellow	fan	external	37.1
2024-06-11	Yellow	heatlamp	internal	42.5
2024-06-11	Yellow	heatlamp	external	42
2024-06-12	Red	flight	internal	43.3
2024-06-12	Red	flight	external	39.9
2024-06-12	Red	resting	internal	41.9
2024-06-12	Red	resting	external	37.1
2024-06-12	Red	heatlamp	internal	43
2024-06-12	Red	heatlamp	external	40.2
2024-06-12	Red	fan	internal	42.1
2024-06-12	Red	fan	external	37.6
2024-06-13	WhiteWhite	resting	internal	43.1
2024-06-13	WhiteWhite	resting	external	42
2024-06-13	WhiteWhite	flight	internal	44
2024-06-13	WhiteWhite	flight	external	42.1
2024-06-13	WhiteWhite	fan	internal	42.5
2024-06-13	WhiteWhite	fan	external	37.6
2024-06-13	WhiteWhite	heatlamp	internal	43.1
2024-06-13	WhiteWhite	heatlamp	external	42.2
2024-06-13	RedBlack	resting	internal	43.1
2024-06-13	RedBlack	resting	external	42.3
2024-06-13	RedBlack	flight	internal	42.8
2024-06-13	RedBlack	flight	external	41.8
2024-06-13	RedBlack	fan	internal	41.7
2024-06-13	RedBlack	fan	external	39.8
2024-06-13	RedBlack	heatlamp	internal	42.9
2024-06-13	RedBlack	heatlamp	external	42
2024-05-21	Blue	resting	internal	42.5
2024-05-21	Blue	resting	external	41.7
2024-05-21	Blue	flight	internal	43.2
2024-05-21	Blue	flight	external	41.4
2024-05-23	Blue	heatlamp	external	42
2024-05-23	Blue	heatlamp	internal	43.3
2024-05-22	Blue	fan	internal	43.6
2024-05-22	Blue	fan	external	40.1
2024-05-22	BlueWhite	resting	internal	41.5
2024-05-22	BlueWhite	resting	external	41.15
2024-05-22	BlueWhite	flight	internal	42.6
2024-05-22	BlueWhite	flight	external	41.6
2024-05-22	BlueWhite	fan	internal	42.1
2024-05-22	BlueWhite	fan	external	40.7
2024-05-23	BlueWhite	heatlamp	external	41
2024-05-23	BlueWhite	heatlamp	internal	41.6
2024-05-24	BlueBlue	resting	internal	41.9
2024-05-24	BlueBlue	resting	external	41.4
2024-05-24	BlueBlue	flight	internal	41.3
2024-05-24	BlueBlue	flight	external	42.2
2024-05-23	BlueBlue	heatlamp	internal	41.9
2024-05-23	BlueBlue	heatlamp	external	41.4
2024-05-24	BlueBlue	fan	internal	41.3
2024-05-24	BlueBlue	fan	external	41.6
